# Supplementary material for: Impact of PIK3CA Mutations on the Clinical Benefits of CDK 4/6 Inhibitors in HR+/HER2- Advanced Breast Cancer: An Updated Pairwise and Network Meta-Analysis
Source: J Cancer. 2025 Jul 4;16(10):3065–79. doi: 10.7150/jca.111362 (PMC12305603; doi:10.7150/jca.111362)
Supplement: Supplementary file 2 — Supplementary data. [file jcav16p3065s2.xlsx]

## Sheet: DAWNA-2
DAWNA-2
Lancet Oncol 2023, 24 6 646-657
PFS: HR 0.51, 95% CI 0.38-0.69, p<0·0001
Dalpiciclib group (n=303)
Placebo group (n=153)
https://www.annalsofoncology.org/action/showPdf?pii=S0923-7534%2822%2903888-1

## Sheet: FLIPPER
FLIPPER
Eur J Cancer 2022, 161 26-37
PFS: HR 0.7219, 95% CI 0.5409-0.9635
Palbociclib plus fulvestrant n = 94
Placebo plus fulvestrant n = 95
https://doi.org/10.1200/JCO.2024.42.16_suppl.1029
Results: Previously we showed that F+Pa improved 1-year PFS (83.5% vs. 71.9%, p=0.064) and mPFS (31.8 vs. 22.0 months, p=0.001) vs F+Pl. Here, ctDNA analyses revealed that having ≥1 mutation in PIK3CA + TP53 was prognostic of early (≤12 months) progression (OR 2.37; 95% CI 1.1-5.12, p=0.0274) independent of treatment arm. Furthermore, having ≥2 mutations was associated with treatment resistance (…
Conclusions: Baseline plasma mutational burden in both PIK3CA and TP53 genes was significantly associated with Fulvestrant +/- Palbociclib treatment outcome in HR+/HER2- MBC and appeared to be predictive of Palbociclib benefit.

## Sheet: LEONARDA-1
LEONARDA-1
Journal of Clinical Oncology 2023, 41 16 1017
PFS: HR: 0.458, 95% CI 0.317-0.661, p<0.001
137 to receive lerociclib + F
138 to P + F
Nat Commun . 2025 Jan 16;16(1):716.
PFS:11.07 vs 5.49 months; hazard ratio, 0.451, 95% CI: 0.311-0.656, P = 0.000016

## Sheet: MONALEESA
MONALEESA phase III
Ann Oncol 2023, 34 11 1003-1014
PFS
PIK3CA WT	HR 0.51, 95% CI 0.41-0.63
PIK3CA Alt	HR 0.65, 95% CI 0.51-0.83
TP53 WT	HR 0.53, 95% CI 0.44-0.63
TP53 Alt	HR 0.64, 95% CI 0.46-0.89
ESR1 WT	HR 0.57, 95% CI 0.48-0.68
ESR1 Alt	HR 0.49, 95% CI 0.31-0.78
CCND1 WT	HR 0.56, 95% CI 0.47-0.66
CCND1 Alt	HR 0.62, 95% CI 0.41-0.92
PFS
PIK3CA PBO Wt 187/267 PIK3CA RIB Wt 164/344	PIK3CA PBO Alt 136/191 PIK3CA RIB Alt 139/243	TP53 PBO Wt 259/375 TP53 RIB Wt 212/453	TP53 PBO Alt 64/83 TP53 RIB Alt 91/134	ESR1 PBO Wt 290/421 ESR1 RIB Wt 263/532	ESR1 PBO Alt 33/37 ESR1 RIB Alt 40/55

## Sheet: MONALEESA-2
MONALEESA-2
Annals of Oncology 2018, 29 7 1541-1547
PFS: HR 0.568,95% CI 0.457-0.704, P=9.63×10-8
1st line therapy
PFS
Wild-type PIK3CA	HR 0.44, 95%CI 0.31-0.62
Altered PIK3CA	HR 0.53, 95%CI 0.35-0.81
N Engl J Med 2022, 386 10 942-950
OS: HR 0.76, 95% CI 0.63-0.93, P=0.008
334 patients in the ribociclib group
334 in the placebo group
CONTROL Arm	PFS
PI3K WT	93/142
PI3K MUTANT	55/73

## Sheet: MONALEESA-3
MONALEESA-3
N Engl J Med 2020, 382 6 514-524.
PFS	ALL	HR 0.59, 95% CI 0.49-0.71
	FIRST LINE	HR 0.55, 95% CI 0.42-0.72
	RELAPSE/SECOND LINE	HR 0.57, 95% CI 0.44-0.74
Breast Cancer Res 2023, 25 1 103.
OS	ITT population	HR 0.754, 95%CI 0.620-0.916
	FIRST LINE	HR 0.673, 95%CI 0.504-0.889
	second-line	HR 0.801, 95%CI 0.614-1.046
Cancer Res 2019, 79 4_Supplement PD2-05.
PFS
PIK3CA	WT	HR 0.67, 95%CI 0.49-0.91
	Altered	HR 0.75, 95%CI 0.52-1.08
484 postmenopausal women were randomly assigned to ribociclib plus fulvestrant
242 were assigned to placebo plus fulvestrant
First line	Second-Line Treatment
Ribociclib+Fulvestrant: 238 Placebo+Fulvestrant:129	Ribociclib+Fulvestrant: 236 Placebo+Fulvestrant: 109

## Sheet: MONALEESA-7
MONALEESA-7
Lancet Oncol 2018,19 7 904-915.
PFS	HR 0.55, 95% CI 0.44-0.69, p<0.0001
Tamoxifen	HR 0.59, 95% CI 0.39-0.88
NSAI	HR 0.57, 95% CI 0.44-0.74
Clin Cancer Res 2022, 28 5 851-859.
OS	ALL	HR 0.763, 95% CI 0.608-0.956
	NSAI	HR 0.798, 95% CI 0.615-1.035
	tamoxifen	HR 0.705, 95% CI 0.453-1.097
JCO Precis Oncol 2021, 5 1408-1420
PFS	PIK3CA WT	HR 0.44, 95% CI 0.32-0.61
	PIK3CA Alt	HR 0.56, 95% CI 0.36-0.89
335 to the ribociclib group and 337 to the placebo group
CONTROL Arm
PI3K WT	97/164
PI3K MUTANT	46/68

## Sheet: MONARCH-2
MONARCH-2
Clin Cancer Res 2022, 28 8 1500-1506.
PFS
ITT	HR 0.53, 95% CI 0.44-0.64
PIK3CA-wild-type	HR 0.51, 95%CI 0.33-0.78
PIK3CA-mutant	HR 0.53, 95%CI 0.33-0.84
ESR1-wild-type	HR 0.44, 95%CI 0.27-0.71
ESR1-mutant	HR 0.54, 95%CI 0.37-0.79
OS
ITT	HR 0.76, 95% CI 0.61-0.95
PIK3CA-wild-type	HR 0.67, 95%CI 0.41-1.11
PIK3CA-mutant	HR 0.57, 95%CI 0.34-0.96
Cancer Res 2023, 83 5_Supplement PD13-11.
OS	HR 0.784, 95%CI 0.644-0.955
446 (median [range] age, 59 [32-91] years) were randomized to the abemaciclib plus fulvestrant arm and 223 (median [range] age, 62 [32-87] years) were randomized to the placebo plus fulvestrant arm
PFS
CONTROL Arm	2 YEAR
PI3K WT	37/48 (11/48)
PI3K MUTANT	33/38 (5/38)
CONTROL Arm	2 YEAR
ESR1WT	33/35 (2/35)
ESR1 MUTANT	42/56 (14/56)
Abemaciclib Arm	2 YEAR
ESR1WT	43/66 (23/66)
ESR1 MUTANT	54/91 (37/91)

## Sheet: MONARCH-3
MONARCH-3
2023 San Antonio Breast Cancer Symposium (Abstract GS01-12)
Ann Oncol 2024:S0923-7534(24)00139-X.
Ann Oncol. 2024 Aug;35(8):718-727.
OS	HR 0.804, 95%CI 0.637-1.015, P = 0.0664
PFS	HR 0.535, 95%CI 0.429-0.668, P < 0.0001
Clin Cancer Res 2023, doi: 10.1158/1078-0432
Clin Cancer Res. 2024 May 15;30(10):2233-2244.
PFS
ITT N=493	HR 0.52, 95%CI 0.42-0.66
PIK3CA detected N=111	HR 0.72, 95%CI 0.43-1.19
PIK3CA not detected N=184	HR 0.33, 95%CI 0.22-0.49
TP53 detected	HR 0.52, 95%CI 0.29-0.92
TP53 not detected	HR 0.42, 95%CI 0.29-0.61
ESR1 detected	HR 0.05, 95%CI 0.01-0.46
ESR1 not detected	HR 0.46, 95%CI 0.33-0.64
CCND1 detected	HR 0.25, 95%CI 0.08-0.74
CCND1 not detected	HR 0.48, 95%CI 0.34-0.66
abemaciclib plus a nonsteroidal AI (n = 328) or placebo plus a nonsteroidal AI (n = 165)
CONTROL ARM	TR2
PI3K WT	41/49
PI3K MUTANT	4/4
ESR1
Abemaciclib Arm	Control Arm
Not acquired 63/97 Acquired 20/26	Not acquired 44/49 Acquired 19/25
TP53
Abemaciclib Arm	Control Arm
Not acquired 50/71 Acquired 11/16	Not acquired 43/51 Acquired 7/8

## Sheet: MONARCHplus
MONARCHplus
Ther Adv Med Oncol 2020, 12 1758835920963925.
Postmenopausal women with HR-positive, HER2-negative ABC with no prior systemic therapy in an advanced setting (cohort A) or progression on prior ET (cohort B)
abemaciclib (150mg twice daily) or placebo plus: anastrozole (1mg/day) or letrozole (2.5mg/day) (cohort A) or fulvestrant (500mg per label) (cohort B).
PFS	CohortA	HR 0.499, 95%CI 0.346-0.719, P=0.0001
	CohortB	HR 0.378, 95%CI 0.24-0.588, P<0.0001
In cohort A, 207 patients were randomly assigned to the abemaciclib arm and 99 to the placebo arm
In cohort B, 104 patients were randomly assigned to the abemaciclib arm and 53 to the placebo arm.

[truncated: 7 more sheets: PATHWAY NCCH1607, PALOMA-1, PALOMA-2, PALOMA-3, PALOMA-4, Metaregression PFS, Metaregression OS]
